# Supplementary material for: Ventilatory defects and treatable traits in very elderly patients
Source: Sci Prog. 2021 Apr 30;104(2):00368504211013171. doi: 10.1177/00368504211013171 (PMC10305819; doi:10.1177/00368504211013171)
Supplement: sj-xlsx-2-sci-10.1177_00368504211013171 – Supplemental material for Ventilatory defects and treatable traits in very elderly patients [file sj-xlsx-2-sci-10.1177_00368504211013171.xlsx]

## Sheet: Material
A_1_Sexo	Idade	BD_Positiva_Global	Atopia	IMC	Tiff_categ_LLN	UMA_VF	FENO_17	Bronquite_cronica	Peripheral_Hypoxemia	Anemia	Hipertensao	Obesidade	Underweight	Poor_QoL	Depressao	Trac_Pulmon	Criterio1	Criterio2	Discordantes_Obst	Persisten_Syst_inflam	Sind_Restritivo	Trac_Pulmonar	Eo_Obst_ASMC	Smoke_Risk
0	88	0	0	29.278	0	0	0	1	0	0	1	0	0	0	0	1	1	0	1	1	0	0	0	0
0	81.5833	0	0	36.3108	0	0	0	0	0	1	1	1	0	0	0	0	0	0	0	1	0	0	0	0
0	90.4167	0	0	24.7325	0	0	1	0	0	1	0	0	0	1	1	1	0	0	0	0	0	1	0	0
1	80	0	1	24.858	0	0	1	0	0	0	1	0	0	0	0	1	0	0	0	0	0	1	0	0
0	82.5833	0	0	22.1893	0	0	1	0	0	0	0	0	0	0	0	1	1	0	1	1	0	1	0	0
1	82.8333	0	0	25.7117	0	112	1	0	0	1	0	0	0	0	0	1	1	0	1	1	0	1	0	1
0	90.6667	0	1	28.3053	0	0	0	0	0	0	0	0	0	0	0	0	0	0	0	1	0	0	0	0
0	79.5833	0	0	20.6418	0	0	0	1	0	1	0	0	0	0	0	1	0	0	0	0	1	0	0	0
0	89.0833	0	1	32.8889	0	0	0	0	0	0	1	1	0	1	1	0	1	0	1	1	0	0	0	0
0	91.9167	0	0	25.1496	0	0	1	0	0	0	1	0	0	0	0	1	0	0	0	0	0	1	0	0
1	87	0	1	26.3702	0	7.8	1	0	0	1	1	0	0	0	0	1	0	0	0	0	0	1	0	0
1	75.5	0	0	25.0135	1	18.5	0	0	0	0	1	0	0	0	0	1	1	1	0	0	0	1	0	0
0	88.3333	0	0	20.5688	0	0	0	0	0	0	0	0	0	0	0	0	1	0	1	0	0	0	0	0
1	78	0	0	36.5126	0	0	0	0	0	0	1	1	0	0	0	0	0	0	0	0	0	0	0	0
1	92.9167	1	1	26.6728	0	5.85	0	0	0	1	0	0	0	0	0	1	1	0	1	1	0	1	0	0
0	76.6667	0	0	29.5858	0	0	0	0	0	0	1	0	0	1	1	0	0	0	0	1	0	0	0	0
0	81.9167	0	0	28.4529	0	0	0	0	0	0	0	0	0	0	1	0	0	0	0	1	0	0	0	0
0	76.0833	0	0	28.5075	0	0	0	0	0	0	1	0	0	1	1	0	0	0	0	0	0	0	0	0
0	79.5	0	0	30.8084	0	0	0	0	0	0	1	1	0	0	0	0	0	0	0	1	0	0	0	0
0	81.75	0	0	26.2227	0	0	0	0	0	0	0	0	0	0	0	0	0	0	0	0	0	0	0	0
0	83.1667	0	0	30.2768	0	0	0	0	0	0	0	1	0	0	0	0	0	0	0	0	1	0	0	0
1	86.6667	0	0	25.3444	0	6.8	0	0	0	0	1	0	0	0	0	0	0	0	0	1	0	0	0	0
0	85.0833	0	1	28.617	0	0	0	1	0	0	1	0	0	0	0	1	0	0	0	0	0	0	0	0
1	85.5	0	1	26.6667	0	11.5	1	0	0	1	1	0	0	0	0	1	1	0	1	0	0	1	0	0
0	84.0833	0	0	26.0584	0	0	1	0	0	0	0	0	0	0	1	1	0	0	0	0	0	1	0	0
1	83.1667	0	0	24.6097	0	79.2	1	0	0	1	1	0	0	0	0	1	1	0	1	0	0	1	0	1
0	87.25	1	0	28.0689	0	0	1	0	0	1	0	0	0	0	0	1	0	0	0	0	0	1	0	0
0	86.8333	0	0	25.4375	0	0	1	0	0	0	0	0	0	1	1	1	1	0	1	1	0	1	0	0
1	92.6667	0	0	27.6398	0	3.2	1	0	0	1	1	0	0	0	1	1	0	0	0	1	0	1	0	0
0	79.3333	0	0	26.9357	0	0	1	1	0	1	1	0	0	1	0	1	0	0	0	1	0	1	0	0
0	76	0	0	24.8777	1	0	0	0	0	1	0	0	0	0	1	1	1	1	0	0	0	1	0	0
1	86.6667	0	0	23.1405	0	0	0	0	0	1	1	0	0	0	0	0	0	0	0	1	0	0	0	0
0	84	0	0	30.3193	0	0	0	0	0	1	0	1	0	0	0	0	0	0	0	0	1	0	0	0
0	88.5833	1	0	26.9127	0	0	0	0	0	0	0	0	0	0	0	1	0	0	0	0	0	1	0	0
0	90.4167	0	0	22.317	0	0	1	0	0	0	0	0	0	0	0	1	0	0	0	0	0	1	0	0
0	86.9167	0	0	20.2395	0	0	0	0	0	1	0	0	0	0	0	0	0	0	0	0	0	0	0	0
0	91.5833	1	0	29.3413	0	0	1	1	0	0	1	0	0	0	0	1	0	0	0	1	0	1	0	0
1	91.3333	1	0	25.6489	1	0	0	0	0	0	1	0	0	0	0	1	1	1	0	1	0	1	0	0
0	77.5	0	0	33.7325	0	0	1	1	0	0	1	1	0	1	1	1	1	0	1	0	1	1	0	0
0	93.5833	0	0	23.9474	0	0	0	0	0	1	1	0	0	1	1	0	0	0	0	0	0	0	0	0
0	84.8333	0	0	30.3819	0	0	1	0	0	0	1	1	0	0	0	1	0	0	0	0	0	1	0	0
1	82.8333	0	0	25.5102	0	14	0	0	0	0	1	0	0	0	0	0	0	0	0	0	0	0	0	0
0	86.1667	0	0	24.3232	0	0	1	0	0	1	1	0	0	0	0	1	0	0	0	0	0	1	0	0
0	79.5	0	0	21.6311	1	0	0	0	0	0	0	0	0	1	1	1	1	1	0	0	0	1	0	0
1	81.1667	0	0	29.0437	0	54	0	0	0	0	0	0	0	0	0	0	1	0	1	0	0	0	0	1
0	91.1667	0	0	27.4313	0	0	0	1	0	0	1	0	0	1	1	1	1	0	1	0	0	0	0	0
0	88.3333	0	0	25.7778	0	0	1	0	0	0	0	0	0	#NULL!	0	1	0	0	0	0	0	1	0	0
0	91.25	1	0	28.4529	1	0	0	0	0	1	1	0	0	0	0	1	1	1	0	1	0	1	0	0
0	93.5833	0	0	33.6422	0	0	0	0	0	0	1	1	0	1	1	0	0	0	0	1	0	0	0	0
0	85	1	0	29.1736	0	0	1	1	0	1	1	0	0	1	1	1	1	0	1	1	0	1	0	0
1	77.8333	0	0	30.863	0	61	0	0	0	0	1	1	0	#NULL!	0	0	1	0	1	1	0	0	0	1
0	91.5833	0	0	28.9352	0	0	1	0	0	#NULL!	1	0	0	0	0	1	1	0	1	0	0	1	0	0
1	86.25	0	1	27.4077	0	0	0	0	0	0	1	0	0	0	0	0	0	0	0	1	0	0	0	0
1	82.8333	0	0	30.1021	0	0	1	0	0	0	0	1	0	0	0	1	1	0	1	0	0	1	0	0
0	84.8333	0	0	21.2204	0	0	0	0	0	0	1	0	0	0	1	0	0	0	0	0	0	0	0	0
1	86.25	0	0	25.4028	0	0	0	0	0	1	1	0	0	0	0	0	1	0	1	0	0	0	0	0
1	82.75	0	0	24.7676	0	128	1	0	0	0	1	0	0	0	0	1	0	0	0	1	0	1	0	1
1	83.0833	0	0	32.3884	1	168	0	0	0	1	0	1	0	1	0	1	1	1	0	1	0	1	0	1
0	77.1667	0	1	27.6787	0	0	0	1	0	1	0	0	0	0	0	1	1	0	1	1	0	0	0	0
1	92.5833	0	0	26.4915	0	10	0	0	0	1	1	0	0	1	0	0	0	0	0	1	0	0	0	0
0	88.5833	0	0	27.6304	0	0	0	0	0	0	1	0	0	0	0	0	0	0	0	0	0	0	0	0
1	85.8333	0	0	25.9516	0	0	0	0	0	1	0	0	0	0	0	0	1	0	1	0	0	0	0	0
0	89.4167	0	0	36.5588	0	0	0	0	0	0	1	1	0	1	0	0	0	0	0	1	0	0	0	0
0	83.5833	0	0	38.4099	0	0	0	0	0	1	1	1	0	0	0	0	0	0	0	1	0	0	0	0
1	82.0833	0	1	27.852	0	0	0	0	0	0	1	0	0	0	0	0	0	0	0	0	0	0	0	0
0	76.9167	0	0	23.7954	0	0.8	0	0	0	0	0	0	0	0	0	0	1	0	1	0	1	0	0	0
0	85.25	1	1	34.1311	0	0	0	0	0	0	1	1	0	0	0	1	0	0	0	1	0	1	0	0
1	88.3333	0	0	29.7442	0	0	0	0	0	1	0	0	0	0	0	0	0	0	0	1	0	0	0	0
1	89.5	0	0	29.6158	0	0	0	0	0	#NULL!	0	0	0	0	0	0	1	0	1	0	0	0	0	0
1	87.8333	0	0	25.8166	0	0	0	0	0	0	1	0	0	0	1	0	1	0	1	0	0	0	0	0
1	81	0	0	27.3588	0	16.75	0	0	0	0	1	0	0	0	0	0	0	0	0	0	0	0	0	0
0	86.5	0	1	27.993	1	0	1	0	0	1	1	0	0	0	0	1	1	1	0	0	0	1	0	0
1	90.25	1	0	23.7118	1	0	0	0	0	1	0	0	0	0	0	1	1	1	0	1	0	1	0	0
0	79.25	0	0	18.1312	0	0	0	0	0	0	0	0	1	1	1	0	0	0	0	0	0	0	0	0
0	93.4167	0	0	26.1249	0	0	0	0	0	0	0	0	0	0	0	0	0	0	0	0	0	0	0	0
0	82.5833	1	0	26.5754	1	0	0	0	0	0	1	0	0	1	0	1	1	1	0	0	0	1	0	0
1	85.3333	0	0	25.9095	0	0	0	0	0	0	1	0	0	1	1	0	0	0	0	0	0	0	0	0
1	84.75	1	1	23.0518	1	0	0	0	0	0	1	0	0	0	0	1	1	1	0	0	0	1	0	0
0	89.4167	0	0	33.7838	0	18.25	0	1	0	1	0	1	0	0	0	1	0	0	0	1	0	0	0	0
0	78.75	0	0	38.8727	0	0	0	0	0	1	0	1	0	0	0	0	0	0	0	1	1	0	0	0
1	80.8333	1	1	23.2438	1	49	1	0	0	0	1	0	0	0	0	1	1	1	0	0	0	1	1	1
0	85.4167	0	0	31.2974	0	0	0	0	0	0	0	1	0	0	0	0	0	0	0	0	0	0	0	0
1	87.9167	0	0	26.1224	0	3.2	0	0	0	0	1	0	0	0	0	0	1	0	1	1	0	0	0	0
0	94.75	0	0	23.7812	0	0	0	0	0	1	0	0	0	0	1	0	0	0	0	0	0	0	0	0
0	85.9167	0	0	21.3251	0	0	0	0	0	0	1	0	0	0	0	0	1	0	1	0	0	0	0	0
0	94.25	0	1	25.9181	0	0	0	0	0	0	0	0	0	0	0	0	1	0	1	0	0	0	0	0
0	84.3333	0	0	19.8189	0	0	0	1	0	#NULL!	0	0	0	1	1	1	0	0	0	0	0	0	0	0
0	76.8333	0	1	28.4664	0	0	0	0	0	1	0	0	0	1	1	0	1	0	1	1	0	0	0	0
0	83.1667	0	0	26.2985	0	0	0	0	0	0	0	0	0	0	0	0	0	0	0	0	0	0	0	0
0	88.4167	0	0	23.4224	1	0	0	1	0	0	0	0	0	0	1	1	1	1	0	0	0	1	0	0
1	78.5833	1	0	28.9062	0	3	1	1	0	1	0	0	0	1	1	1	1	0	1	0	1	1	0	0
1	83.0833	0	1	23.3726	0	9	1	0	0	1	1	0	0	0	1	1	0	0	0	0	0	1	0	0
0	77.9167	0	0	26.8962	0	0	1	0	0	0	0	0	0	1	1	1	0	0	0	0	0	1	0	0
0	87.6667	0	0	19.2901	0	0	0	0	0	1	1	0	0	1	1	0	0	0	0	0	0	0	0	0
0	76.0833	0	0	30.0244	0	0	1	0	0	1	0	1	0	1	1	1	0	0	0	1	0	1	0	0
0	84.9167	0	0	21.5019	0	0	1	0	0	1	0	0	0	1	1	1	0	0	0	1	0	1	0	0
1	88.5	0	1	20.8325	1	36	0	1	1	1	1	0	0	0	0	1	1	1	0	1	0	1	0	1
0	89.25	0	0	30.4272	0	0	0	0	0	1	0	1	0	0	1	0	0	0	0	1	0	0	0	0
1	75.0833	0	1	27.8488	0	0	0	0	0	0	1	0	0	0	0	0	0	0	0	1	0	0	0	0
1	83.6667	0	0	23.4375	1	28.5	0	0	0	1	1	0	0	1	0	1	1	1	0	1	0	1	0	1
0	80.0833	0	1	29.4321	0	0	1	1	0	0	0	0	0	0	0	1	1	0	1	0	0	1	0	0
1	82.3333	0	0	26.079	0	0	0	0	0	0	1	0	0	0	1	0	1	0	1	1	0	0	0	0
1	92.1667	0	1	23.2254	0	6	0	0	0	0	1	0	0	0	0	0	1	0	1	1	0	0	0	0
0	89.1667	0	0	27.8742	0	0	0	0	0	0	1	0	0	0	0	0	1	0	1	1	0	0	0	0
1	85.25	0	1	27.3909	0	0	1	0	0	0	0	0	0	1	1	1	0	0	0	0	0	1	0	0
0	90.8333	0	0	21.7865	0	0	0	0	0	1	1	0	0	0	0	0	1	0	1	0	0	0	0	0
1	90	0	#NULL!	26.9896	0	114	0	0	0	0	0	0	0	0	0	0	1	0	1	0	0	0	0	1
0	83.9167	0	#NULL!	28.441	0	0	1	0	0	0	1	0	0	0	0	1	1	0	1	0	0	1	0	0
0	87.8333	0	0	21.5045	0	0	0	0	0	0	0	0	0	0	0	0	0	0	0	0	0	0	0	0
1	93.5833	0	1	30.2618	0	0	0	0	0	1	1	1	0	0	1	0	0	0	0	0	0	0	0	0
1	92.3333	0	1	30.1205	1	39	0	1	0	0	0	1	0	1	1	1	1	1	0	0	0	1	0	1
0	81.6667	0	0	24.1965	0	0	0	0	0	1	0	0	0	1	1	0	0	0	0	1	0	0	0	0
0	84.5833	1	0	30.7809	0	0	1	0	0	0	1	1	0	0	0	1	0	0	0	1	0	1	0	0
0	88.9167	0	0	20.0877	0	0	0	0	0	0	0	0	0	0	0	0	1	0	1	1	0	0	0	0
1	87.25	0	1	23.4236	0	0	0	0	0	1	0	0	0	1	1	0	1	0	1	1	0	0	0	0
0	84	0	1	33.3205	0	0	0	0	0	0	1	1	0	0	1	0	0	0	0	1	1	0	0	0
0	84.4167	0	0	22.8269	0	0	0	0	0	0	0	0	0	0	0	0	1	0	1	0	0	0	0	0
0	87.6667	0	0	25.9181	0	0	0	0	0	1	0	0	0	0	1	0	0	0	0	0	1	0	0	0
0	87.25	0	0	35.0862	0	0	1	0	0	0	0	1	0	1	1	1	0	0	0	0	0	1	0	0
0	76.9167	0	0	23.3726	1	0	0	0	0	0	0	0	0	0	0	1	1	1	0	0	0	1	0	0
1	86.3333	0	0	17.8565	0	129	0	0	0	1	0	0	1	0	0	0	0	0	0	1	1	0	0	1
0	90	0	0	21.9388	0	0	1	0	0	1	0	0	0	0	0	1	1	0	1	1	1	1	0	0
0	90.9167	0	0	29.7778	0	0	1	0	0	1	1	0	0	0	0	1	1	0	1	1	0	1	0	0
0	81	0	0	26.3146	0	0	0	0	0	1	1	0	0	0	0	0	0	0	0	0	0	0	0	0
1	82.0833	0	0	25.2174	0	0	0	0	0	0	1	0	0	0	0	0	1	0	1	1	1	0	0	0
0	85.75	0	1	25.1039	0	0	0	0	0	0	1	0	0	0	1	0	0	0	0	1	0	0	0	0
1	86.9167	0	0	26.4855	0	48	0	0	0	1	1	0	0	0	1	0	0	0	0	0	0	0	0	1
1	90.5833	0	1	23.2335	0	0	0	0	0	1	0	0	0	0	0	0	1	0	1	1	1	0	0	0
0	85	1	0	33.7838	0	0	0	0	0	0	1	1	0	0	0	1	0	0	0	0	0	1	0	0
1	90	0	0	18.937	0	65.7	0	1	0	1	0	0	0	0	0	1	1	0	1	1	1	0	0	1
1	80.75	0	0	19.313	1	66	0	1	0	1	1	0	0	0	0	1	0	1	0	1	0	1	0	1
0	80.1667	0	0	31.2974	0	0	0	0	0	1	1	1	0	0	0	0	0	0	0	0	0	0	0	0
0	76.6667	0	1	31.8287	0	0	1	1	0	1	1	1	0	0	1	1	0	0	0	0	1	1	0	0
0	86	1	0	26.0417	0	0	0	0	0	0	1	0	0	0	0	1	0	0	0	0	0	1	0	0
1	84.1667	0	0	29.7608	0	0	0	0	0	0	0	0	0	0	0	0	0	0	0	1	1	0	0	0
0	87.5833	0	0	21.4031	0	0	1	0	0	0	1	0	0	0	0	1	0	0	0	0	0	1	0	0
0	90.9167	1	1	22.5466	1	0	0	0	0	0	1	0	0	0	0	1	1	1	0	0	0	1	0	0
0	101.5	0	0	21.9076	0	0	0	0	0	#NULL!	0	0	0	0	1	0	0	0	0	0	0	0	0	0
0	90.8333	0	0	27.1725	0	0	0	0	0	0	1	0	0	0	0	0	0	0	0	1	0	0	0	0
0	82.6667	0	#NULL!	25.3902	0	0	0	0	0	#NULL!	0	0	0	0	0	0	0	0	0	0	0	0	0	0
0	85.5	1	1	27.1918	0	0	0	0	0	1	1	0	0	0	0	1	0	0	0	1	0	1	0	0
0	92.4167	0	1	27.0329	0	0	1	0	0	0	0	0	0	0	0	1	0	0	0	0	0	1	0	0
0	83.5833	0	0	23.6295	0	0	0	0	0	1	1	0	0	0	0	0	0	0	0	0	0	0	0	0
0	84.75	1	0	22.9592	0	0	1	0	0	0	1	0	0	0	0	1	0	0	0	1	0	1	0	0
0	81	0	0	21.2306	0	8.5	0	0	0	0	0	0	0	0	0	0	0	0	0	0	0	0	0	0
0	89.3333	0	0	28.4444	0	0	0	0	0	0	0	0	0	1	0	0	0	0	0	0	0	0	0	0
0	88	0	0	29.8997	0	0	0	0	0	0	0	0	0	0	0	0	0	0	0	1	0	0	0	0
0	82.25	0	0	32.5004	0	0	0	0	0	1	0	1	0	0	0	0	0	0	0	0	0	0	0	0
0	89.0833	0	0	26.4855	0	0	1	0	0	0	0	0	0	0	0	1	0	0	0	0	0	1	0	0
0	84.0833	0	1	26.7094	0	0	1	0	0	0	0	0	0	1	1	1	1	0	1	0	1	1	0	0
0	90.75	0	0	35.7143	0	0	0	0	0	0	0	1	0	1	1	0	0	0	0	1	0	0	0	0
0	82.5833	0	0	25.2363	0	0	1	0	0	0	0	0	0	0	0	1	1	0	1	1	0	1	0	0
0	83.8333	0	0	29.7778	1	0	0	0	0	0	0	0	0	0	1	1	1	1	0	1	0	1	0	0
0	88.0833	0	0	36.523	0	0	0	1	0	0	0	1	0	0	0	1	0	0	0	0	0	0	0	0
0	82.6667	0	0	26.2713	0	0	1	0	0	0	0	0	0	0	0	1	0	0	0	0	0	1	0	0
0	79.8333	0	0	49.3097	0	0	1	0	0	0	0	1	0	1	0	1	0	0	0	1	0	1	0	0
0	91.9167	0	1	28.6917	0	0	0	0	0	0	0	0	0	0	0	0	1	0	1	1	0	0	0	0
0	90.25	1	1	29.1545	0	0	0	0	0	0	1	0	0	0	0	1	0	0	0	0	0	1	0	0
0	91.0833	0	0	30.5428	0	0	0	0	0	0	0	1	0	1	1	0	0	0	0	0	0	0	0	0
0	82.9167	0	0	30.2978	0	0	0	0	0	0	1	1	0	0	0	0	0	0	0	1	0	0	0	0
1	91.0833	0	0	27.852	0	0	1	0	0	1	0	0	0	1	0	1	0	0	0	0	0	1	0	0
1	86.3333	1	1	37.461	1	70	0	1	0	0	1	1	0	1	0	1	1	1	0	1	0	1	0	1
1	76.1667	0	0	26.3702	0	0	0	1	0	0	0	0	0	1	1	1	1	0	1	1	0	0	0	0
0	89.5	0	0	29.5159	0	0	0	0	0	0	1	0	0	0	0	0	0	0	0	1	0	0	0	0
0	91.75	0	1	17.5431	0	0	0	0	0	0	1	0	1	0	0	0	1	0	1	0	0	0	0	0
0	86.9167	0	0	21.2084	1	17.5	0	0	0	1	0	0	0	0	0	1	1	1	0	0	0	1	0	0
1	78.25	0	0	21.0077	0	32	0	0	0	0	1	0	0	0	0	0	1	0	1	1	0	0	0	1
0	81.25	1	0	26.3146	0	0	0	0	0	1	1	0	0	1	1	1	0	0	0	0	0	1	0	0
0	80.5	0	1	33.5635	0	0	1	0	0	0	0	1	0	0	1	1	0	0	0	0	0	1	0	0
0	80.9167	0	#NULL!	35.1111	0	0	0	1	0	#NULL!	1	1	0	0	0	1	0	0	0	0	0	0	0	0
0	79.1667	0	0	19.91	0	0	0	0	0	0	1	0	0	0	0	0	0	0	0	1	1	0	0	0
0	92.1667	0	0	24.7967	0	0	0	0	0	1	0	0	0	0	1	0	0	0	0	1	0	0	0	0
0	94.75	0	0	30.0192	0	0	0	0	0	1	1	1	0	0	1	0	0	0	0	1	0	0	0	0
0	82.5	0	0	31.9676	0	0	0	1	0	0	0	1	0	0	0	1	0	0	0	1	1	0	0	0
1	92	0	0	33.9844	0	0	0	0	0	0	0	1	0	0	1	0	0	0	0	1	0	0	0	0
0	84.4167	0	0	29.278	0	0	0	0	0	1	1	0	0	0	0	0	0	0	0	1	0	0	0	0
1	93.3333	0	0	23.0469	0	0	0	0	0	0	1	0	0	0	0	0	0	0	0	1	0	0	0	0
0	86	1	0	36.8405	0	0	1	1	0	0	1	1	0	1	1	1	0	0	0	1	1	1	0	0
1	85.8333	0	0	34.5758	0	0	1	0	0	0	0	1	0	0	1	1	0	0	0	1	1	1	0	0
0	76.8333	0	1	30.0463	0	96	1	1	0	1	1	1	0	1	1	1	0	0	0	0	1	1	0	1
0	89.5833	0	0	24.0346	0	0	1	1	0	1	0	0	0	1	1	1	0	0	0	1	0	1	0	0
0	86.75	0	0	30.7809	0	0	1	0	0	0	0	1	0	1	1	1	0	0	0	0	0	1	0	0
0	82	0	1	35.1848	0	0	1	0	0	0	0	1	0	0	0	1	0	0	0	1	0	1	0	0
0	87	0	0	27.5862	0	0	1	0	0	0	0	0	0	0	0	1	1	0	1	0	0	1	0	0
0	83.6667	0	0	20.1726	0	0	1	0	0	0	0	0	0	0	0	1	0	0	0	0	0	1	0	0
0	80.5833	0	0	26.8407	0	0	1	0	0	0	0	0	0	1	1	1	0	0	0	0	0	1	0	0
0	87.4167	0	0	26.5239	0	0	0	0	0	0	1	0	0	0	1	0	0	0	0	0	1	0	0	0
0	86.5	0	0	24.1965	0	0	1	0	0	0	1	0	0	1	1	1	0	0	0	1	0	1	0	0
0	90.75	0	1	33.3318	0	0	0	0	0	0	1	1	0	0	0	0	0	0	0	1	0	0	0	0
0	89.8333	1	0	24.653	0	0	1	1	0	0	1	0	0	1	0	1	0	0	0	1	1	1	0	0
0	85.0833	0	0	32.0499	0	0	0	0	0	0	0	1	0	1	1	0	0	0	0	0	0	0	0	0
0	91.4167	0	1	30.8642	0	0	1	0	0	#NULL!	1	1	0	0	0	1	0	0	0	0	0	1	0	0
0	94	0	0	26.7804	0	80	1	0	0	0	1	0	0	0	0	1	1	0	1	0	0	1	0	1
0	88.3333	0	0	36.0961	0	0	1	0	0	0	1	1	0	0	0	1	0	0	0	0	0	1	0	0
0	94.1667	0	0	23.4566	0	0	1	1	0	0	1	0	0	1	1	1	0	0	0	0	0	1	0	0
0	83.75	0	0	26.4792	0	0	1	0	0	0	0	0	0	0	0	1	1	0	1	0	1	1	0	0
0	93.25	0	0	33.2535	0	0	0	1	0	1	1	1	0	1	1	1	1	0	1	1	0	0	0	0
0	91.1667	0	0	19.2901	0	60	0	0	0	0	0	0	0	0	0	0	0	0	0	1	0	0	0	1
0	94.9167	0	0	32.4394	0	0	0	0	0	0	0	1	0	0	0	0	0	0	0	0	1	0	0	0
0	90.4167	1	1	25.3333	0	0	0	0	0	0	1	0	0	0	0	1	0	0	0	0	0	1	0	0
0	94.5833	1	0	30.1796	0	0	0	0	0	0	1	1	0	0	0	1	0	0	0	1	0	1	0	0
0	90.5	0	0	32.311	0	0	0	0	0	0	0	1	0	0	1	0	0	0	0	1	0	0	0	0
1	92.4167	0	1	23.533	0	0	0	0	0	1	1	0	0	0	1	0	0	0	0	1	0	0	0	0
0	89.5833	0	0	24	0	72	0	1	0	0	0	0	0	0	0	1	1	0	1	1	0	0	0	1
0	90.0833	0	0	35.1848	0	0	0	0	0	0	1	1	0	0	0	0	0	0	0	1	0	0	0	0
0	92	0	0	21.6441	0	0	0	0	0	0	1	0	0	0	0	0	1	0	1	1	0	0	0	0
0	88.6667	0	0	34.1932	0	0	0	0	1	0	1	1	0	0	1	1	0	0	0	1	1	0	0	0
0	88.5833	1	0	25.1096	0	0	0	0	0	0	1	0	0	0	0	1	0	0	0	0	0	1	0	0
0	95	0	0	27.3852	0	0	0	0	0	1	0	0	0	0	0	0	0	0	0	1	0	0	0	0
1	82.1667	0	0	28.8415	0	148	1	0	0	0	1	0	0	1	1	1	0	0	0	1	0	1	0	1
0	87.25	1	0	30.1796	0	0	0	0	0	0	0	1	0	1	0	1	0	0	0	0	0	1	0	0
1	81.1667	0	1	26.986	0	0	0	0	0	0	0	0	0	0	0	0	0	0	0	1	1	0	0	0
0	87.1667	0	0	23.1481	0	0	0	1	0	1	1	0	0	0	0	1	0	0	0	0	0	0	0	0
0	90.75	0	0	31.5011	0	0	0	0	0	0	0	1	0	0	0	0	0	0	0	1	0	0	0	0
0	90.5	0	0	34.245	0	0	0	0	0	0	0	1	0	0	0	0	0	0	0	1	0	0	0	0
1	80.4167	0	0	37.9239	0	0	0	0	0	1	1	1	0	1	1	0	0	0	0	1	0	0	0	0
0	88.0833	0	0	24.9896	0	0	0	1	0	0	1	0	0	0	0	1	1	0	1	0	0	0	0	0
0	86.9167	1	0	29.278	0	0	0	0	0	0	1	0	0	0	0	1	0	0	0	1	0	1	0	0
1	76.5833	0	0	25.5937	0	81	0	1	0	1	0	0	0	0	0	1	0	0	0	0	1	0	0	1
0	82.6667	0	0	22.9101	1	0	0	0	0	0	1	0	0	1	0	1	1	1	0	1	0	1	0	0
0	80.3333	1	0	26.3779	0	0	0	0	0	0	1	0	0	1	1	1	0	0	0	0	0	1	0	0
0	84.9167	0	1	30.3819	0	0	0	0	0	0	1	1	0	0	1	0	0	0	0	1	0	0	0	0
0	89.25	0	0	17.8571	0	0	0	0	0	1	1	0	1	1	1	0	0	0	0	0	0	0	0	0
0	85.25	0	0	24.3007	0	0	0	1	0	1	1	0	0	1	1	1	0	0	0	1	0	0	0	0
0	89.9167	1	0	20.2462	1	12	1	0	0	0	1	0	0	0	0	1	1	1	0	1	0	1	1	0
0	90.1667	0	0	21.2191	0	0	0	0	0	0	1	0	0	1	0	0	0	0	0	0	0	0	0	0
0	91	0	0	26.2713	0	0	0	0	0	0	1	0	0	0	0	0	0	0	0	1	0	0	0	0
0	86.3333	0	0	29.7778	0	0	0	0	0	1	0	0	0	1	1	0	0	0	0	1	1	0	0	0
0	92.9167	1	0	46.6177	0	120	0	0	0	0	1	1	0	1	0	1	0	0	0	1	0	1	0	1
0	85	0	1	32.4675	0	0	1	0	0	1	1	1	0	1	1	1	0	0	0	0	0	1	0	0
1	89	0	0	27.8159	0	0	1	0	0	1	0	0	0	0	0	1	0	0	0	0	0	1	0	0
0	75	0	0	35.1111	0	0	0	0	1	0	1	1	0	0	0	1	1	0	1	1	1	0	0	0
1	85	0	1	26.6728	1	147	0	0	0	1	0	0	0	0	0	1	1	1	0	0	0	1	0	1
0	85.0833	0	0	36.6841	0	0	1	1	0	0	0	1	0	1	1	1	0	0	0	0	0	1	0	0
